# Supplementary material for: Environmental Impacts of the Brazilian Egg Industry: Life Cycle Assessment of the Battery Cage Production System
Source: Animals (Basel). 2024 Mar 11;14(6):861. doi: 10.3390/ani14060861 (PMC10967559; doi:10.3390/ani14060861)
Supplement: Supplementary file 1 [file animals-14-00861-s001.zip]

Archive with 1 entries (1 files):
- animals-2878647-supplementary.pdf
